# Supplementary material for: A new framework for assessing subject-specific whole brain circulation and perfusion using MRI-based measurements and a multi-scale continuous flow model
Source: PLoS Comput Biol. 2019 Jun 25;15(6):e1007073. doi: 10.1371/journal.pcbi.1007073 (PMC6613711; doi:10.1371/journal.pcbi.1007073)
Supplement: S4 Data — (GZ) [file pcbi.1007073.s005.nii.gz]

Archive with 1 entries (1 files):
- simfullbraindisc-346x448x311-wm-mask.nii
